# Supplementary material for: Deciphering the Plastome and Molecular Identities of Six Medicinal “Doukou” Species
Source: Int J Mol Sci. 2024 Aug 19;25(16):9005. doi: 10.3390/ijms25169005 (PMC11354342; doi:10.3390/ijms25169005)
Supplement: Supplementary file 1 [file ijms-25-09005-s001.zip]

Archive with 22 entries (20 files):
- Supplementary Files/
- Supplementary Files/Supplementary Figures/
- Supplementary Files/Supplementary Figures/Figure S1.jpg
- Supplementary Files/Supplementary Figures/Figure S10.jpg
- Supplementary Files/Supplementary Figures/Figure S11.jpg
- Supplementary Files/Supplementary Figures/Figure S12.jpg
- Supplementary Files/Supplementary Figures/Figure S13.jpg
- Supplementary Files/Supplementary Figures/Figure S14.jpg
- Supplementary Files/Supplementary Figures/Figure S15.jpg
- Supplementary Files/Supplementary Figures/Figure S16.jpg
- Supplementary Files/Supplementary Figures/Figure S17.jpg
- Supplementary Files/Supplementary Figures/Figure S18.jpg
- Supplementary Files/Supplementary Figures/Figure S19.jpg
- Supplementary Files/Supplementary Figures/Figure S2.jpg
- Supplementary Files/Supplementary Figures/Figure S3.jpg
- Supplementary Files/Supplementary Figures/Figure S4.jpg
- Supplementary Files/Supplementary Figures/Figure S5.jpg
- Supplementary Files/Supplementary Figures/Figure S6.jpg
- Supplementary Files/Supplementary Figures/Figure S7.jpg
- Supplementary Files/Supplementary Figures/Figure S8.jpg
- Supplementary Files/Supplementary Figures/Figure S9.jpg
- Supplementary Files/Supplementary Tables.xls
