# Supplementary material for: Deciphering the Plastome and Molecular Identities of Six Medicinal “Doukou” Species
Source: Int J Mol Sci. 2024 Aug 19;25(16):9005. doi: 10.3390/ijms25169005 (PMC11354342; doi:10.3390/ijms25169005)
Supplement: Supplementary file 1 [file ijms-25-09005-s001.zip › Supplementary Files/Supplementary Tables.xls]

## Sheet: Table S1
Table S1. Summary of sequence characteristics of six medicinal “Doukou” species and their taxonomic synonyms plastomes, including aspects of genome size, GC content, and gene number.
Species	Genome size (bp)	LSC (bp)	SSC (bp)	IR (bp)	PCG	TNG	rRNAs	tRNAs	TGC content (%)	LSC-GC content (%)	SSC-GC content (%)	IR-GC content(%)
Amomum krervanh MF991963	162766	87728	15754	29642	87	133	8	38	36.2	33.9	29.6	41.2
Amomum krervanh NC_036935	162766	87728	15754	29642	87	127	8	30	36.2	33.9	29.6	41.2
Lanxangia tsao-ko MK297333	163612	88835	15355	29711	82	121	8	30	36	33.7	29.8	41.2
Lanxangia tsao-ko MK926774	163648	88741	15355	29776	87	133	8	38	36	33.7	29.8	41.1
Lanxangia tsao-ko SRR11266730	163608	88725	15307	29788	87	127	8	30	36.1	33.7	30.1	41.1
Lanxangia tsao-ko SRR11266731	163649	88730	15393	29763	87	127	8	30	36	33.7	29.8	41.1
Lanxangia tsao-ko SRR11266732	163655	88737	15356	29781	87	127	8	30	36	33.7	29.8	41.1
Lanxangia tsao-ko SRR11266733	163655	88737	15356	29781	87	127	8	30	36	33.7	29.8	41.1
Lanxangia tsao-ko SRR8834626	163608	88668	15332	29804	87	127	8	30	36.1	33.7	30.1	41.1
Wurfbainia compacta MG000589	163553	88535	15370	29824	87	127	8	30	36	33.7	29.8	41.1
Wurfbainia compacta NC_036992	163553	88535	15370	29824	87	127	8	30	36	33.7	29.8	41.1
Wurfbainia compacta YWB91902-1	162833	87795	15394	29822	87	127	8	30	36.4	34.1	30.3	41.1
Wurfbainia compacta YWB91902-2	162767	87725	15398	29822	87	127	8	30	36.2	33.9	29.8	41.1
Wurfbainia longiligularis MK606408	163608	88680	15288	29820	87	127	8	30	36.1	33.7	30.1	41.1
Wurfbainia longiligularis MK889505	163608	88680	15288	29820	85	125	8	30	36.1	33.7	30.1	41.1
Wurfbainia longiligularis MN067434	163608	88680	15288	29820	87	133	8	38	36.1	33.7	30.1	41.1
Wurfbainia longiligularis MN067435	163608	88680	15288	29820	87	133	8	38	36.1	33.7	30.1	41.1
Wurfbainia longiligularis NC_044774	164068	88798	15352	29959	87	133	8	38	36	33.7	30	41.1
Wurfbainia longiligularis SRR18236669	163242	88680	14922	29820	87	127	8	30	36.1	33.8	30	41.1
Wurfbainia vera YWB91901-1	162812	87766	15400	29823	87	127	8	30	36.2	33.9	30	41.1
Wurfbainia vera YWB91901-2	162678	87632	15400	29823	87	127	8	30	36.3	34	30.1	41.1
Wurfbainia villosa B190333	164069	88798	15353	29959	87	127	8	30	36	33.7	30	41.1
Wurfbainia villosa B190623	164068	88798	15352	29959	87	127	8	30	36	33.7	30	41.1
Wurfbainia villosa B190641	164069	88798	15353	29959	87	127	8	30	36	33.7	30	41.1
Wurfbainia villosa MH161416	164068	88798	15352	29959	87	133	8	38	36	33.7	30	41.1
Wurfbainia villosa MH161418	164069	88798	15353	29959	87	133	8	38	36	33.7	30	41.1
Wurfbainia villosa MK262730	163608	88680	15288	29820	87	133	8	38	36.1	33.7	30.1	41.1
Wurfbainia villosa MK389642	163733	88798	15353	29791	86	126	8	30	36.1	33.7	30	41.2
Wurfbainia villosa MN067431	164068	88797	15353	29959	87	133	8	38	36	33.7	30	41.1
Wurfbainia villosa MN067432	164069	88798	15353	29959	87	133	8	38	36	33.7	30	41.1
Wurfbainia villosa MN931250	164069	88798	15353	29959	87	133	8	38	36	33.7	30	41.1
Wurfbainia villosa MW970344	163587	88659	15288	29820	87	127	8	30	36.1	33.7	30.1	41.1
Wurfbainia villosa NC_044746	164068	88797	15353	29959	87	133	8	38	36	33.7	30	41.1
Wurfbainia villosa S00918	164332	89067	15465	29900	87	127	8	30	36.1	33.7	30	41.1
Wurfbainia villosa SRR17607617	163611	88798	14895	29959	87	127	8	30	36	33.7	29.8	41.1
Wurfbainia villosa SRR8185318	164069	88770	15357	29971	87	127	8	30	36	33.7	30	41.1
Wurfbainia villosa var. xanthioides MH161417	163985	88720	15369	29948	87	133	8	38	36	33.7	29.9	41
Wurfbainia villosa var. xanthioides MN067433	163981	88857	15352	29886	87	133	8	38	36	33.7	30	41.1
Wurfbainia villosa var. xanthioides NC_044747	163981	88857	15352	29886	87	133	8	38	36	33.7	30	41.1
Wurfbainia villosa YWS1-25-1	164040	88780	15342	29959	87	127	8	30	36.1	33.8	30	41.1
Wurfbainia villosa YWS1-25-5	164069	88798	15353	29959	87	127	8	30	36	33.7	30	41.1
Note: LSC, large single copy; SSC, small single copy; IR, inverted repeats; PCG, protein coding genes; TNG, total number of genes; TGC, total G-C

## Sheet: Table S2
Table S2. Net differences between minimum interspecific and maximum intraspecific distances for six medicinal “Doukou” species and their taxonomic synonyms across eight datasets derived from bar-coding gap analysis.
Datasets	Group	Minimum interspecific − Maxium intraspecific distance
	Lanxangia tsaoko	0.0179008
ITS	Wurfbainia compacta	0.00198511
	Wurfbainia longiligularis	-0.118739
	Wurfbainia vera	0
	Wurfbainia villosa	-0.00994361
	Wurfbainia villosa var. xanthioides	-0.0662304
ITS1	Lanxangia tsaoko	0.0183221
	Wurfbainia compacta	0.00606068
	Wurfbainia longiligularis	-0.148738
	Wurfbainia vera	0.0121957
	Wurfbainia villosa	-0.0245049
	Wurfbainia villosa var. xanthioides	-0.154782
ITS2	Lanxangia tsaoko	0.0198702
	Wurfbainia compacta	-0.00652536
	Wurfbainia longiligularis	-0.0765698
	Wurfbainia vera	-0.00662261
	Wurfbainia villosa	-0.00653604
	Wurfbainia villosa var. xanthioides	-0.0542344
Complete plastomes	Lanxangia tsaoko	0.0104841
	Wurfbainia compacta	0.000466
	Wurfbainia longiligularis	-0.00201641
	Wurfbainia vera	0.000647777
	Wurfbainia villosa	-0.00241901
	Wurfbainia villosa var. xanthioides	-0.000667484
matK	Lanxangia tsaoko	0
	Wurfbainia compacta	-0.0201305
	Wurfbainia longiligularis	-0.00398409
	Wurfbainia vera	-0.0201305
	Wurfbainia villosa	0
	Wurfbainia villosa var. xanthioides	-0.0161
rbcL	Lanxangia tsaoko	0
	Wurfbainia compacta	-0.0186254
	Wurfbainia longiligularis	-0.00615075
	Wurfbainia vera	-0.00168082
	Wurfbainia villosa	-0.00615075
	Wurfbainia villosa var. xanthioides	0
psbA-trnH	Lanxangia tsaoko	0.00781257
	Wurfbainia compacta	-0.0345321
	Wurfbainia longiligularis	-0.00259572
	Wurfbainia vera	-0.0399253
	Wurfbainia villosa	-0.00259572
	Wurfbainia villosa var. xanthioides	-0.0104355
ycf1	Lanxangia tsaoko	0.00081394
	Wurfbainia compacta	0.00375819
	Wurfbainia longiligularis	-0.00202607
	Wurfbainia vera	-0.000287332
	Wurfbainia villosa	-0.00225736
	Wurfbainia villosa var. xanthioides	-0.000660311

## Sheet: Table S3
Table S3. The number of putative species recognized by automatic barcode gap discovery (ABGD) analyses of eight datasets using three distance metrics.
			Prior intraspecific divergence (P)
DNA marker	Model	Partition	0.001	0.001668	0.002783
ITS	Jukes-Cantor (JC69)	Initial	2	2	3
		Recursive	2	2	1
	Kimura (K80) TS/TV 2.0	Initial	2	2	1
		Recursive	2	2	1
	Simple Distance	Initial	0	0	0
		Recursive	0	0	0
ITS1	Jukes-Cantor (JC69)	Initial	3	3	3
		Recursive	3	3	3
	Kimura (K80) TS/TV 2.0	Initial	3	3	3
		Recursive	3	3	3
	Simple Distance	Initial	1	1	1
		Recursive	1	1	1
ITS2	Jukes-Cantor (JC69)	Initial	1	1	1
		Recursive	1	1	1
	Kimura (K80) TS/TV 2.0	Initial	1	1	1
		Recursive	1	1	1
	Simple Distance	Initial	1	1	1
		Recursive	1	1	1
Complete plastomes	Jukes-Cantor (JC69)	Initial	1	1	1
		Recursive	1	1	1
	Kimura (K80) TS/TV 2.0	Initial	1	1	1
		Recursive	1	1	1
	Simple Distance	Initial	1	1	1
		Recursive	1	1	1
matK	Jukes-Cantor (JC69)	Initial	1	1	1
		Recursive	1	1	1
	Kimura (K80) TS/TV 2.0	Initial	1	1	-
		Recursive	1	1	-
	Simple Distance	Initial	1	1	1
		Recursive	1	1	1
rbcL	Jukes-Cantor (JC69)	Initial	1	1	1
		Recursive	1	1	1
	Kimura (K80) TS/TV 2.0	Initial	1	1	1
		Recursive	1	1	1
	Simple Distance	Initial	-	-	-
		Recursive	-	-	-
psbA-trnH	Jukes-Cantor (JC69)	Initial	1	1	1
		Recursive	1	1	1
	Kimura (K80) TS/TV 2.0	Initial	1	1	1
		Recursive	1	1	1
	Simple Distance	Initial	1	1	1
		Recursive	1	1	1
ycf1	Jukes-Cantor (JC69)	Initial	2	0	0
		Recursive	2	0	0
	Kimura (K80) TS/TV 2.0	Initial	2	0	0
		Recursive	2	0	0
	Simple Distance	Initial	0	0	0
		Recursive	1	0	0

## Sheet: Table S4
Table S4. All samples of Amomum and their taxonomic synonyms used in this study (those marked with "*" are individuals sequenced by ourselves, others are downloaded from NCBI).
Accession numbers (ITS/ITS1/ITS2)	Species	Accession numbers (complete plastomes/ycf1)	Species	Accession numbers (matK)	Species	Accession numbers (rbcL)	Species	Accession numbers (psbA-trnH)	Species
S07964*	Lanxangia paratsaoko	S07964*	Lanxangia paratsaoko	S07964*	Lanxangia paratsaoko	S07964*	Lanxangia paratsaoko	S07964*	Lanxangia paratsaoko
YWB91902-2*	Wurfbainia compacta	YWB91902-2*	Wurfbainia compacta	YWB91902-2*	Wurfbainia compacta	YWB91902-2*	Wurfbainia compacta	YWB91902-2*	Wurfbainia compacta
YWB91902-1*	Wurfbainia compacta	YWB91902-1*	Wurfbainia compacta	YWB91902-1*	Wurfbainia compacta	YWB91902-1*	Wurfbainia compacta	YWB91902-1*	Wurfbainia compacta
YWB91901-2*	Wurfbainia vera	YWB91901-2*	Wurfbainia vera	YWB91901-2*	Wurfbainia vera	YWB91901-2*	Wurfbainia vera	YWB91901-2*	Wurfbainia vera
YWB91901-1*	Wurfbainia vera	YWB91901-1*	Wurfbainia vera	YWB91901-1*	Wurfbainia vera	YWB91901-1*	Wurfbainia vera	YWB91901-1*	Wurfbainia vera
YWS1-25-5*	Wurfbainia villosa	YWS1-25-5*	Wurfbainia villosa	YWS1-25-5*	Wurfbainia villosa	YWS1-25-5*	Wurfbainia villosa	YWS1-25-5*	Wurfbainia villosa
YWS1-25-1*	Wurfbainia villosa	YWS1-25-1*	Wurfbainia villosa	YWS1-25-1*	Wurfbainia villosa	YWS1-25-1*	Wurfbainia villosa	YWS1-25-1*	Wurfbainia villosa
S00918*	Wurfbainia villosa	S00918*	Wurfbainia villosa	S00918*	Wurfbainia villosa	S00918*	Wurfbainia villosa	S00918*	Wurfbainia villosa
B190641*	Wurfbainia villosa	B190641*	Wurfbainia villosa	B190641*	Wurfbainia villosa	B190641*	Wurfbainia villosa	B190641*	Wurfbainia villosa
B190623*	Wurfbainia villosa	B190623*	Wurfbainia villosa	B190623*	Wurfbainia villosa	B190623*	Wurfbainia villosa	B190623*	Wurfbainia villosa
B190333*	Wurfbainia villosa	B190333*	Wurfbainia villosa	B190333*	Wurfbainia villosa	B190333*	Wurfbainia villosa	B190333*	Wurfbainia villosa
AY351986	Amomum compactum	NC_036992	Amomum compactum	NC_036992	Amomum compactum	NC_036992	Amomum compactum	NC_036992	Amomum compactum
FJ972782	Amomum compactum	NC_036935	Amomum krervanh	JF953180	Amomum compactum	JF940827	Amomum compactum	GQ118660	Amomum compactum
AY351987	Amomum coriandriodorum	MF991963	Amomum krervanh	JF953181	Amomum compactum	JF940828	Amomum compactum	NC_036935	Amomum krervanh
FJ972779	Amomum krervanh	MK297333	Lanxangia tsao-ko	JF953182	Amomum compactum	JF940829	Amomum compactum	MF991963	Amomum krervanh
KJ151894	Amomum longiligulare	MK926774	Lanxangia tsao-ko	AY352016	Amomum compactum	FJ972793	Amomum compactum	GQ118657	Amomum krervanh
KM411370	Amomum longiligulare	SRR8834626	Lanxangia tsao-ko	AY352017	Amomum coriandriodorum	NC_036935	Amomum krervanh	JN043937	Amomum krervanh
KM411371	Amomum longiligulare	SRR11266730	Lanxangia tsao-ko	NC_036935	Amomum krervanh	MF991963	Amomum krervanh	JN043936	Amomum krervanh
KM411372	Amomum longiligulare	SRR11266731	Lanxangia tsao-ko	MF991963	Amomum krervanh	JF940839	Amomum krervanh	GQ118658	Amomum longiligulare
KM411373	Amomum longiligulare	SRR11266732	Lanxangia tsao-ko	JF953192	Amomum krervanh	JF940840	Amomum krervanh	GQ464983	Amomum longiligulare
KM411374	Amomum longiligulare	SRR11266733	Lanxangia tsao-ko	JF953193	Amomum krervanh	FJ972790	Amomum krervanh	GU180431	Amomum longiligulare
FJ980309	Amomum longiligulare	MG000589	Wurfbainia compacta	FJ972783	Amomum krervanh	GU180522	Amomum longiligulare	GQ118655	Amomum tsao-ko
FJ972780	Amomum longiligulare	MK606408	Wurfbainia longiligularis	GU180397	Amomum longiligulare	GU180521	Amomum longiligulare	KJ151870	Amomum villosum
AY351997	Amomum paratsao-ko	MK889505	Wurfbainia longiligularis	GQ118673	Amomum longiligulare	FJ972791	Amomum longiligulare	GU180423	Amomum villosum
AY352007	Amomum tsao-ko	MN067434	Wurfbainia longiligularis	FJ972784	Amomum longiligulare	KM411364	Amomum longiligulare	GQ118659	Amomum villosum var. xanthioides
FJ972776	Amomum tsao-ko	MN067435	Wurfbainia longiligularis	KM411369	Amomum longiligulare	KM411363	Amomum longiligulare	MK297333	Lanxangia tsao-ko
AY352008	Amomum uliginosum	NC_044774	Wurfbainia longiligularis	KM411368	Amomum longiligulare	KM411362	Amomum longiligulare	MK926774	Lanxangia tsao-ko
AY769827	Amomum uliginosum	SRR18236669	Wurfbainia longiligularis	KM411367	Amomum longiligulare	KM411361	Amomum longiligulare	SRR8834626	Lanxangia tsao-ko
AF478724	Amomum villosum	MW970344	Wurfbainia villosa	KM411366	Amomum longiligulare	KM411360	Amomum longiligulare	SRR11266730	Lanxangia tsao-ko
AY352009	Amomum villosum	MK262730	Wurfbainia villosa	KM411365	Amomum longiligulare	KJ151869	Amomum longiligulare	SRR11266731	Lanxangia tsao-ko
AY769828	Amomum villosum	MK389642	Wurfbainia villosa	KJ151845	Amomum longiligulare	GU180509	Amomum villosum	SRR11266732	Lanxangia tsao-ko
EF488008	Amomum villosum	MH161416	Wurfbainia villosa	GQ404378	Amomum longiligulare	FJ972789	Amomum villosum	SRR11266733	Lanxangia tsao-ko
JF292430	Amomum villosum	MN067431	Wurfbainia villosa	AY352027	Amomum paratsao-ko	KJ151866	Amomum villosum	MG000589	Wurfbainia compacta
JN689236	Amomum villosum	NC_044746	Wurfbainia villosa	FJ972785	Amomum tsao-ko	KJ151865	Amomum villosum	JN043926	Wurfbainia compacta
JN689237	Amomum villosum	MH161418	Wurfbainia villosa	AY352037	Amomum tsao-ko	KJ151864	Amomum villosum	JN043925	Wurfbainia compacta
JF292431	Amomum villosum	MN067432	Wurfbainia villosa	AY352038	Amomum uliginosum	KJ151863	Amomum villosum	JN043924	Wurfbainia compacta
KJ151871	Amomum villosum	MN931250	Wurfbainia villosa	GU180383	Amomum villosum	KJ151862	Amomum villosum	MK606408	Wurfbainia longiligularis
KJ151872	Amomum villosum	SRR8185318	Wurfbainia villosa	FJ972786	Amomum villosum	KJ151861	Amomum villosum	MK889505	Wurfbainia longiligularis
KJ151873	Amomum villosum	SRR17607617	Wurfbainia villosa	KJ151842	Amomum villosum	KJ151860	Amomum villosum	MN067434	Wurfbainia longiligularis
KJ151874	Amomum villosum	MN067433	Wurfbainia villosa var. xanthioides	KJ151841	Amomum villosum	KJ151859	Amomum villosum	MN067435	Wurfbainia longiligularis
KJ151875	Amomum villosum	NC_044747	Wurfbainia villosa var. xanthioides	KJ151840	Amomum villosum	KJ151858	Amomum villosum	NC_044774	Wurfbainia longiligularis
KJ151876	Amomum villosum	MH161417	Wurfbainia villosa var. xanthioides	KJ151839	Amomum villosum	KJ151857	Amomum villosum	SRR18236669	Wurfbainia longiligularis
KJ151877	Amomum villosum			KJ151838	Amomum villosum	KJ151856	Amomum villosum	LC583302	Wurfbainia longiligularis
KJ151878	Amomum villosum			KJ151837	Amomum villosum	KJ151855	Amomum villosum	LC583303	Wurfbainia longiligularis
KJ151879	Amomum villosum			KJ151836	Amomum villosum	KJ151854	Amomum villosum	LC583304	Wurfbainia uliginosa
KJ151880	Amomum villosum			KJ151835	Amomum villosum	KJ151853	Amomum villosum	LC583305	Wurfbainia uliginosa
KJ151881	Amomum villosum			KJ151834	Amomum villosum	KJ151852	Amomum villosum	MW970344	Wurfbainia villosa
KJ151882	Amomum villosum			KJ151833	Amomum villosum	KJ151851	Amomum villosum	MK262730	Wurfbainia villosa
KJ151883	Amomum villosum			KJ151832	Amomum villosum	KJ151850	Amomum villosum	MK389642	Wurfbainia villosa
KJ151884	Amomum villosum			KJ151831	Amomum villosum	KJ151849	Amomum villosum	MH161416	Wurfbainia villosa
KJ151885	Amomum villosum			KJ151830	Amomum villosum	KJ151848	Amomum villosum	MN067431	Wurfbainia villosa
KJ151886	Amomum villosum			KJ151829	Amomum villosum	KJ151847	Amomum villosum	NC_044746	Wurfbainia villosa
KJ151887	Amomum villosum			KJ151828	Amomum villosum	KJ151846	Amomum villosum	MH161418	Wurfbainia villosa
KJ151888	Amomum villosum			KJ151827	Amomum villosum	FJ972792	Amomum villosum var. xanthioides	MN067432	Wurfbainia villosa
KJ151889	Amomum villosum			KJ151826	Amomum villosum	KJ151868	Amomum villosum var. xanthioides	MN931250	Wurfbainia villosa
KJ151890	Amomum villosum			KJ151825	Amomum villosum	KJ151867	Amomum villosum var. xanthioides	SRR8185318	Wurfbainia villosa
KJ151891	Amomum villosum			KJ151824	Amomum villosum	MK297333	Lanxangia tsao-ko	SRR17607617	Wurfbainia villosa
FJ972777	Amomum villosum			KJ151823	Amomum villosum	MK926774	Lanxangia tsao-ko	MN067433	Wurfbainia villosa var. xanthioides
FJ972778	Amomum villosum			KJ151822	Amomum villosum	SRR8834626	Lanxangia tsao-ko	NC_044747	Wurfbainia villosa var. xanthioides
AY352011	Amomum villosum var. xanthioides			AY352039	Amomum villosum	SRR11266730	Lanxangia tsao-ko	MH161417	Wurfbainia villosa var. xanthioides
KJ151892	Amomum villosum var. xanthioides			AF478824	Amomum villosum	SRR11266731	Lanxangia tsao-ko	LC583296	Wurfbainia villosa var. xanthioides
KJ151893	Amomum villosum var. xanthioides			GQ404377	Amomum villosum	SRR11266732	Lanxangia tsao-ko	LC583295	Wurfbainia villosa var. xanthioides
FJ980311	Amomum villosum var. xanthioides			FJ972787	Amomum villosum var. xanthioides	SRR11266733	Lanxangia tsao-ko	LC583294	Wurfbainia villosa var. xanthioides
FJ972781	Amomum villosum var. xanthioides			KJ151844	Amomum villosum var. xanthioides	MG000589	Wurfbainia compacta	MF096889	Wurfbainia villosa var. xanthioides
MF802560	Lanxangia coriandriodora			KJ151843	Amomum villosum var. xanthioides	MK606408	Wurfbainia longiligularis
MF802562	Lanxangia tsao-ko			AY352041	Amomum villosum var. xanthioides	MK889505	Wurfbainia longiligularis
SRR8834626	Lanxangia tsao-ko			MK297333	Lanxangia tsao-ko	MN067434	Wurfbainia longiligularis
SRR11266730	Lanxangia tsao-ko			MK926774	Lanxangia tsao-ko	MN067435	Wurfbainia longiligularis
SRR11266731	Lanxangia tsao-ko			SRR8834626	Lanxangia tsao-ko	NC_044774	Wurfbainia longiligularis
SRR11266732	Lanxangia tsao-ko			SRR11266730	Lanxangia tsao-ko	SRR18236669	Wurfbainia longiligularis
SRR11266733	Lanxangia tsao-ko			SRR11266731	Lanxangia tsao-ko	MW970344	Wurfbainia villosa
KY438038	Wurfbainia compacta			SRR11266732	Lanxangia tsao-ko	MK262730	Wurfbainia villosa
MF802556	Wurfbainia compacta			SRR11266733	Lanxangia tsao-ko	MK389642	Wurfbainia villosa
OK104751	Wurfbainia longiligularis			MG000589	Wurfbainia compacta	MH161416	Wurfbainia villosa
OK104752	Wurfbainia longiligularis			MK606408	Wurfbainia longiligularis	MN067431	Wurfbainia villosa
OK104753	Wurfbainia longiligularis			MK889505	Wurfbainia longiligularis	NC_044746	Wurfbainia villosa
KY438108	Wurfbainia longiligularis			MN067434	Wurfbainia longiligularis	MH161418	Wurfbainia villosa
KY438101	Wurfbainia longiligularis			MN067435	Wurfbainia longiligularis	MN067432	Wurfbainia villosa
KY438041	Wurfbainia longiligularis			NC_044774	Wurfbainia longiligularis	MN931250	Wurfbainia villosa
SRR18236669	Wurfbainia longiligularis			SRR18236669	Wurfbainia longiligularis	SRR8185318	Wurfbainia villosa
KY438110	Wurfbainia testacea			KY510021	Wurfbainia longiligularis	SRR17607617	Wurfbainia villosa
KY438071	Wurfbainia uliginosa			KY620234	Wurfbainia longiligularis	MZ438576	Wurfbainia villosa
KY438073	Wurfbainia uliginosa			LC583288	Wurfbainia longiligularis	MZ438575	Wurfbainia villosa
KY438098	Wurfbainia uliginosa			LC583287	Wurfbainia longiligularis	MZ438574	Wurfbainia villosa
KY438099	Wurfbainia vera			LC583286	Wurfbainia longiligularis	MZ438573	Wurfbainia villosa
MW926943	Wurfbainia villosa			KY620250	Wurfbainia testacea	MZ438572	Wurfbainia villosa
MW926942	Wurfbainia villosa			KY509997	Wurfbainia uliginosa	MZ438571	Wurfbainia villosa
MW926944	Wurfbainia villosa			KY510001	Wurfbainia uliginosa	MZ438570	Wurfbainia villosa
MW926941	Wurfbainia villosa			KY620227	Wurfbainia uliginosa	MZ438569	Wurfbainia villosa
MW926940	Wurfbainia villosa			LC583290	Wurfbainia uliginosa	MZ438587	Wurfbainia villosa
MW926939	Wurfbainia villosa			LC583289	Wurfbainia uliginosa	MZ540198	Wurfbainia villosa
MW926938	Wurfbainia villosa			KY620241	Wurfbainia vera	MW034537	Wurfbainia villosa
MW926937	Wurfbainia villosa			MW970344	Wurfbainia villosa	MW034536	Wurfbainia villosa
MW926936	Wurfbainia villosa			MK262730	Wurfbainia villosa	MW034535	Wurfbainia villosa
MT907349	Wurfbainia villosa			MK389642	Wurfbainia villosa	MW034534	Wurfbainia villosa
MT907356	Wurfbainia villosa			MH161416	Wurfbainia villosa	MW034533	Wurfbainia villosa
MT907386	Wurfbainia villosa			MN067431	Wurfbainia villosa	MW034532	Wurfbainia villosa
MT907387	Wurfbainia villosa			NC_044746	Wurfbainia villosa	MW034541	Wurfbainia villosa
MT907388	Wurfbainia villosa			MH161418	Wurfbainia villosa	MW034540	Wurfbainia villosa
MT907389	Wurfbainia villosa			MN067432	Wurfbainia villosa	MW034531	Wurfbainia villosa
MT907390	Wurfbainia villosa			MN931250	Wurfbainia villosa	MW034539	Wurfbainia villosa
MT907391	Wurfbainia villosa			SRR8185318	Wurfbainia villosa	MW034538	Wurfbainia villosa
MT907392	Wurfbainia villosa			SRR17607617	Wurfbainia villosa	MW034456	Wurfbainia villosa
MT907393	Wurfbainia villosa			MW012597	Wurfbainia villosa	MW034455	Wurfbainia villosa
MT907394	Wurfbainia villosa			MW012582	Wurfbainia villosa	MW034454	Wurfbainia villosa
MT907395	Wurfbainia villosa			MW012581	Wurfbainia villosa	MW034453	Wurfbainia villosa
MT907396	Wurfbainia villosa			MW012580	Wurfbainia villosa	MW034452	Wurfbainia villosa
MT907397	Wurfbainia villosa			MW012579	Wurfbainia villosa	MW034451	Wurfbainia villosa
MT907398	Wurfbainia villosa			MW012578	Wurfbainia villosa	MW034450	Wurfbainia villosa
MT907399	Wurfbainia villosa			MW012577	Wurfbainia villosa	MW034449	Wurfbainia villosa
MT907400	Wurfbainia villosa			MW012576	Wurfbainia villosa	MW034448	Wurfbainia villosa
MT907401	Wurfbainia villosa			MW012575	Wurfbainia villosa	MW034447	Wurfbainia villosa
MT907402	Wurfbainia villosa			MW012574	Wurfbainia villosa	MW034446	Wurfbainia villosa
MT907403	Wurfbainia villosa			MW012573	Wurfbainia villosa	MW034445	Wurfbainia villosa
MT907404	Wurfbainia villosa			MW012572	Wurfbainia villosa	MW034444	Wurfbainia villosa
MT907405	Wurfbainia villosa			MW012605	Wurfbainia villosa	MW034443	Wurfbainia villosa
MT907343	Wurfbainia villosa			MW012604	Wurfbainia villosa	MW034442	Wurfbainia villosa
MT907344	Wurfbainia villosa			MW012603	Wurfbainia villosa	MW034441	Wurfbainia villosa
MT907345	Wurfbainia villosa			MW012602	Wurfbainia villosa	MW034440	Wurfbainia villosa
MT907346	Wurfbainia villosa			MW012601	Wurfbainia villosa	MW034439	Wurfbainia villosa
MT907347	Wurfbainia villosa			MW012600	Wurfbainia villosa	MW034512	Wurfbainia villosa
MT907348	Wurfbainia villosa			MW012599	Wurfbainia villosa	MW034511	Wurfbainia villosa
MT907350	Wurfbainia villosa			MW012598	Wurfbainia villosa	MW034510	Wurfbainia villosa
MT907351	Wurfbainia villosa			MW012596	Wurfbainia villosa	MW034509	Wurfbainia villosa
MT907352	Wurfbainia villosa			MW012595	Wurfbainia villosa	MW034508	Wurfbainia villosa
MT907353	Wurfbainia villosa			MW012594	Wurfbainia villosa	MW034507	Wurfbainia villosa
MT907354	Wurfbainia villosa			MW012593	Wurfbainia villosa	MW034506	Wurfbainia villosa
MT907355	Wurfbainia villosa			MW012592	Wurfbainia villosa	MW034505	Wurfbainia villosa
MT907357	Wurfbainia villosa			MW012591	Wurfbainia villosa	MW034504	Wurfbainia villosa
MT907358	Wurfbainia villosa			MW012590	Wurfbainia villosa	MW034503	Wurfbainia villosa
MT907359	Wurfbainia villosa			MW012589	Wurfbainia villosa	MW034502	Wurfbainia villosa
MT907360	Wurfbainia villosa			MW012588	Wurfbainia villosa	MW034501	Wurfbainia villosa
MT907361	Wurfbainia villosa			MW012587	Wurfbainia villosa	MW034500	Wurfbainia villosa
MT907362	Wurfbainia villosa			MW012586	Wurfbainia villosa	MW034499	Wurfbainia villosa
MT907363	Wurfbainia villosa			MW012585	Wurfbainia villosa	MW034498	Wurfbainia villosa
MT907364	Wurfbainia villosa			MW012584	Wurfbainia villosa	MW034497	Wurfbainia villosa
MT907365	Wurfbainia villosa			MW012583	Wurfbainia villosa	MW034496	Wurfbainia villosa
MT907366	Wurfbainia villosa			MW012611	Wurfbainia villosa	MW034495	Wurfbainia villosa
MT907367	Wurfbainia villosa			MW012610	Wurfbainia villosa	MW034494	Wurfbainia villosa
OK104760	Wurfbainia villosa			MW012609	Wurfbainia villosa	MW034493	Wurfbainia villosa
OK104761	Wurfbainia villosa			MW012608	Wurfbainia villosa	MW034492	Wurfbainia villosa
OK104762	Wurfbainia villosa			MW012607	Wurfbainia villosa	MW034491	Wurfbainia villosa
MT907406	Wurfbainia villosa			MW012606	Wurfbainia villosa	MW034490	Wurfbainia villosa
MT907407	Wurfbainia villosa			MN067433	Wurfbainia villosa var. xanthioides	MW034489	Wurfbainia villosa
MT907408	Wurfbainia villosa			NC_044747	Wurfbainia villosa var. xanthioides	MW034488	Wurfbainia villosa
MT907409	Wurfbainia villosa			MH161417	Wurfbainia villosa var. xanthioides	MW034579	Wurfbainia villosa
MT907410	Wurfbainia villosa			LC600238	Wurfbainia villosa var. xanthioides	MW034570	Wurfbainia villosa
MT907411	Wurfbainia villosa			LC583281	Wurfbainia villosa var. xanthioides	MW034571	Wurfbainia villosa
MT907412	Wurfbainia villosa			LC583282	Wurfbainia villosa var. xanthioides	MW034574	Wurfbainia villosa
MT907413	Wurfbainia villosa					MW034575	Wurfbainia villosa
MT907414	Wurfbainia villosa					MW034577	Wurfbainia villosa
MT907415	Wurfbainia villosa					MW034568	Wurfbainia villosa
MT907327	Wurfbainia villosa					MW034566	Wurfbainia villosa
MT907328	Wurfbainia villosa					MW034565	Wurfbainia villosa
MT907329	Wurfbainia villosa					MW034563	Wurfbainia villosa
MT907330	Wurfbainia villosa					MW034567	Wurfbainia villosa
MT907331	Wurfbainia villosa					MW034561	Wurfbainia villosa
MT907332	Wurfbainia villosa					MW034562	Wurfbainia villosa
MT907333	Wurfbainia villosa					MW034564	Wurfbainia villosa
MT907334	Wurfbainia villosa					MW034573	Wurfbainia villosa
MT907335	Wurfbainia villosa					MW034572	Wurfbainia villosa
MT907336	Wurfbainia villosa					MW034576	Wurfbainia villosa
MT907337	Wurfbainia villosa					MW034569	Wurfbainia villosa
MT907338	Wurfbainia villosa					MW034560	Wurfbainia villosa
MT907339	Wurfbainia villosa					MW034578	Wurfbainia villosa
MT907340	Wurfbainia villosa					MW034559	Wurfbainia villosa
MT907341	Wurfbainia villosa					MW034558	Wurfbainia villosa
MT907342	Wurfbainia villosa					MW034557	Wurfbainia villosa
MT907368	Wurfbainia villosa					MW034556	Wurfbainia villosa
MT907369	Wurfbainia villosa					MW034555	Wurfbainia villosa
MT907370	Wurfbainia villosa					MW034554	Wurfbainia villosa
MT907371	Wurfbainia villosa					MW034553	Wurfbainia villosa
MT907372	Wurfbainia villosa					MW034552	Wurfbainia villosa
MT907373	Wurfbainia villosa					MW034551	Wurfbainia villosa
MT907374	Wurfbainia villosa					MW034550	Wurfbainia villosa
MT907375	Wurfbainia villosa					MW034549	Wurfbainia villosa
MT907376	Wurfbainia villosa					MW034548	Wurfbainia villosa
MT907377	Wurfbainia villosa					MW034547	Wurfbainia villosa
MT907378	Wurfbainia villosa					MW034546	Wurfbainia villosa
MT907379	Wurfbainia villosa					MW034545	Wurfbainia villosa
MT907380	Wurfbainia villosa					MW034544	Wurfbainia villosa
MT907381	Wurfbainia villosa					MW034543	Wurfbainia villosa
MT907382	Wurfbainia villosa					MW034542	Wurfbainia villosa
MT907383	Wurfbainia villosa					MW034530	Wurfbainia villosa
MT907384	Wurfbainia villosa					MW034529	Wurfbainia villosa
MT907385	Wurfbainia villosa					MW034528	Wurfbainia villosa
MT907417	Wurfbainia villosa					MW034527	Wurfbainia villosa
MT907424	Wurfbainia villosa					MW034526	Wurfbainia villosa
MT907416	Wurfbainia villosa					MW034525	Wurfbainia villosa
MT907421	Wurfbainia villosa					MW034524	Wurfbainia villosa
MT907422	Wurfbainia villosa					MW034523	Wurfbainia villosa
MT907429	Wurfbainia villosa					MW034522	Wurfbainia villosa
MT907430	Wurfbainia villosa					MW034521	Wurfbainia villosa
MT907419	Wurfbainia villosa					MW034520	Wurfbainia villosa
MT907420	Wurfbainia villosa					MW034519	Wurfbainia villosa
MT907431	Wurfbainia villosa					MW034518	Wurfbainia villosa
MT907427	Wurfbainia villosa					MW034517	Wurfbainia villosa
MT907423	Wurfbainia villosa					MW034516	Wurfbainia villosa
MT907418	Wurfbainia villosa					MW034515	Wurfbainia villosa
MT907425	Wurfbainia villosa					MW034514	Wurfbainia villosa
MT907426	Wurfbainia villosa					MW034513	Wurfbainia villosa
MT907428	Wurfbainia villosa					MW034487	Wurfbainia villosa
MT907432	Wurfbainia villosa					MW034486	Wurfbainia villosa
MT907294	Wurfbainia villosa					MW034485	Wurfbainia villosa
MT907295	Wurfbainia villosa					MW034484	Wurfbainia villosa
MT907296	Wurfbainia villosa					MW034483	Wurfbainia villosa
MT907297	Wurfbainia villosa					MW034482	Wurfbainia villosa
MT907298	Wurfbainia villosa					MW034481	Wurfbainia villosa
MT907299	Wurfbainia villosa					MW034480	Wurfbainia villosa
MT907300	Wurfbainia villosa					MW034479	Wurfbainia villosa
MT907301	Wurfbainia villosa					MW034478	Wurfbainia villosa
MT907302	Wurfbainia villosa					MW034477	Wurfbainia villosa
MT907303	Wurfbainia villosa					MW034476	Wurfbainia villosa
MT907304	Wurfbainia villosa					MW034475	Wurfbainia villosa
MT907305	Wurfbainia villosa					MW034474	Wurfbainia villosa
MT907306	Wurfbainia villosa					MW034473	Wurfbainia villosa
MT907307	Wurfbainia villosa					MW034472	Wurfbainia villosa
MT907308	Wurfbainia villosa					MW034471	Wurfbainia villosa
MT907309	Wurfbainia villosa					MW034470	Wurfbainia villosa
MT907310	Wurfbainia villosa					MW034469	Wurfbainia villosa
MT907311	Wurfbainia villosa					MW034468	Wurfbainia villosa
MT907312	Wurfbainia villosa					MW034467	Wurfbainia villosa
MT907313	Wurfbainia villosa					MW034466	Wurfbainia villosa
MT907314	Wurfbainia villosa					MW034465	Wurfbainia villosa
MT907315	Wurfbainia villosa					MW034464	Wurfbainia villosa
MT907316	Wurfbainia villosa					MW034463	Wurfbainia villosa
MT907317	Wurfbainia villosa					MW034462	Wurfbainia villosa
MT907318	Wurfbainia villosa					MW034461	Wurfbainia villosa
MT907319	Wurfbainia villosa					MW034460	Wurfbainia villosa
MT907320	Wurfbainia villosa					MW034459	Wurfbainia villosa
MT907321	Wurfbainia villosa					MW034458	Wurfbainia villosa
MT907322	Wurfbainia villosa					MW034457	Wurfbainia villosa
MT907323	Wurfbainia villosa					MN067433	Wurfbainia villosa var. xanthioides
MT907324	Wurfbainia villosa					NC_044747	Wurfbainia villosa var. xanthioides
MT907325	Wurfbainia villosa					MH161417	Wurfbainia villosa var. xanthioides
MT907326	Wurfbainia villosa
MF802555	Wurfbainia villosa
SRR8185318	Wurfbainia villosa
SRR17607617	Wurfbainia villosa
OK104757	Wurfbainia villosa var. xanthioides
OK104758	Wurfbainia villosa var. xanthioides
OK104759	Wurfbainia villosa var. xanthioides
KY438092	Wurfbainia villosa var. xanthioides
